# Supplementary material for: Generative adversarial networks for enhanced performance prediction of square CFST members under axial tension
Source: PLoS One. 2026 Jun 1;21(6):e0349875. doi: 10.1371/journal.pone.0349875 (PMC13225401; doi:10.1371/journal.pone.0349875)
Supplement: S8 File — Source code file for the WGAN-GP-based data augmentation procedure. The file contains the implementation used to generate augmented samples from the original small-sample dataset for subsequent machine learning prediction of ultimate load and displacement. (TXT) [file pone.0349875.s008.txt]

import os
import numpy as np
import pandas as pd

import torch
import torch.nn as nn
import torch.optim as optim
from torch.utils.data import DataLoader, TensorDataset

from sklearn.preprocessing import StandardScaler


# =========================
# 1. 参数设置
# =========================
CSV_PATH = "dataset.csv"              # 原始数据路径
OUTPUT_PATH = "augmented_dataset.csv" # 输出路径

BATCH_SIZE = 64
LATENT_DIM = 32
HIDDEN_DIM = 128
EPOCHS = 500
LR = 1e-4
N_CRITIC = 5
LAMBDA_GP = 10

N_GENERATE = 500   # 想生成多少条新数据
DEVICE = torch.device("cuda" if torch.cuda.is_available() else "cpu")
SEED = 42

torch.manual_seed(SEED)
np.random.seed(SEED)


# =========================
# 2. 读取数据
# =========================
df = pd.read_csv(CSV_PATH)

# 这里只处理全数值型数据
# 如果你有标签列，可以先拆开，后面再拼回去
numeric_df = df.select_dtypes(include=[np.number]).copy()

if numeric_df.shape[1] != df.shape[1]:
    raise ValueError("当前代码仅支持全数值型数据。请先去掉文本列或单独编码后再训练。")

data = numeric_df.values.astype(np.float32)
data_dim = data.shape[1]

print(f"数据形状: {data.shape}")


# =========================
# 3. 标准化
# =========================
scaler = StandardScaler()
data_scaled = scaler.fit_transform(data).astype(np.float32)

tensor_data = torch.tensor(data_scaled, dtype=torch.float32)
dataset = TensorDataset(tensor_data)
dataloader = DataLoader(dataset, batch_size=BATCH_SIZE, shuffle=True, drop_last=True)


# =========================
# 4. 构建生成器和判别器（Critic）
# =========================
class Generator(nn.Module):
    def __init__(self, latent_dim, data_dim, hidden_dim):
        super().__init__()
        self.model = nn.Sequential(
            nn.Linear(latent_dim, hidden_dim),
            nn.ReLU(True),

            nn.Linear(hidden_dim, hidden_dim),
            nn.ReLU(True),

            nn.Linear(hidden_dim, hidden_dim),
            nn.ReLU(True),

            nn.Linear(hidden_dim, data_dim)
        )

    def forward(self, z):
        return self.model(z)


class Critic(nn.Module):
    def __init__(self, data_dim, hidden_dim):
        super().__init__()
        self.model = nn.Sequential(
            nn.Linear(data_dim, hidden_dim),
            nn.LeakyReLU(0.2, inplace=True),

            nn.Linear(hidden_dim, hidden_dim),
            nn.LeakyReLU(0.2, inplace=True),

            nn.Linear(hidden_dim, hidden_dim),
            nn.LeakyReLU(0.2, inplace=True),

            nn.Linear(hidden_dim, 1)
        )

    def forward(self, x):
        return self.model(x)


G = Generator(LATENT_DIM, data_dim, HIDDEN_DIM).to(DEVICE)
D = Critic(data_dim, HIDDEN_DIM).to(DEVICE)

optimizer_G = optim.Adam(G.parameters(), lr=LR, betas=(0.5, 0.9))
optimizer_D = optim.Adam(D.parameters(), lr=LR, betas=(0.5, 0.9))


# =========================
# 5. 梯度惩罚
# =========================
def gradient_penalty(critic, real_samples, fake_samples, device):
    batch_size = real_samples.size(0)
    alpha = torch.rand(batch_size, 1, device=device)
    alpha = alpha.expand_as(real_samples)

    interpolates = alpha * real_samples + (1 - alpha) * fake_samples
    interpolates.requires_grad_(True)

    critic_interpolates = critic(interpolates)

    gradients = torch.autograd.grad(
        outputs=critic_interpolates,
        inputs=interpolates,
        grad_outputs=torch.ones_like(critic_interpolates, device=device),
        create_graph=True,
        retain_graph=True,
        only_inputs=True
    )[0]

    gradients = gradients.view(batch_size, -1)
    gp = ((gradients.norm(2, dim=1) - 1) ** 2).mean()
    return gp


# =========================
# 6. 训练
# =========================
print("开始训练 WGAN-GP...")

for epoch in range(EPOCHS):
    g_loss_epoch = 0.0
    d_loss_epoch = 0.0

    for i, (real_batch,) in enumerate(dataloader):
        real_batch = real_batch.to(DEVICE)
        batch_size = real_batch.size(0)

        # -------------------------
        # 训练 Critic
        # -------------------------
        for _ in range(N_CRITIC):
            z = torch.randn(batch_size, LATENT_DIM, device=DEVICE)
            fake_batch = G(z).detach()

            real_validity = D(real_batch)
            fake_validity = D(fake_batch)

            gp = gradient_penalty(D, real_batch, fake_batch, DEVICE)

            d_loss = -torch.mean(real_validity) + torch.mean(fake_validity) + LAMBDA_GP * gp

            optimizer_D.zero_grad()
            d_loss.backward()
            optimizer_D.step()

        # -------------------------
        # 训练 Generator
        # -------------------------
        z = torch.randn(batch_size, LATENT_DIM, device=DEVICE)
        gen_data = G(z)
        g_loss = -torch.mean(D(gen_data))

        optimizer_G.zero_grad()
        g_loss.backward()
        optimizer_G.step()

        g_loss_epoch += g_loss.item()
        d_loss_epoch += d_loss.item()

    if (epoch + 1) % 50 == 0 or epoch == 0:
        print(
            f"Epoch [{epoch+1}/{EPOCHS}] | "
            f"D loss: {d_loss_epoch/len(dataloader):.4f} | "
            f"G loss: {g_loss_epoch/len(dataloader):.4f}"
        )

print("训练完成。")


# =========================
# 7. 生成新样本
# =========================
G.eval()
with torch.no_grad():
    z = torch.randn(N_GENERATE, LATENT_DIM, device=DEVICE)
    generated_scaled = G(z).cpu().numpy()

generated_data = scaler.inverse_transform(generated_scaled)

generated_df = pd.DataFrame(generated_data, columns=numeric_df.columns)

# 如果某些列必须为整数，可以在这里处理
# 例如：
# int_columns = ["label", "count"]
# for col in int_columns:
#     if col in generated_df.columns:
#         generated_df[col] = generated_df[col].round().astype(int)

# 合并原始数据和生成数据
augmented_df = pd.concat(
    [numeric_df.reset_index(drop=True), generated_df.reset_index(drop=True)],
    ignore_index=True
)

augmented_df.to_csv(OUTPUT_PATH, index=False, encoding="utf-8-sig")

print(f"已生成 {N_GENERATE} 条新样本")
print(f"扩充后数据已保存到: {OUTPUT_PATH}")
